# Supplementary material for: Prognostic Value of New Sarcopenia Screening Tool in the Elderly—SARC-GLOBAL
Source: Nutrients. 2024 May 31;16(11):1717. doi: 10.3390/nu16111717 (PMC11175117; doi:10.3390/nu16111717)
Supplement: Supplementary file 1 [file nutrients-16-01717-s001.zip]

Archive with 1 entries (1 files):
- nutrients-2978862-supplementary.pdf
